# Supplementary material for: Gene regulatory networks on transfer entropy (GRNTE): a novel approach to reconstruct gene regulatory interactions applied to a case study for the plant pathogen Phytophthora infestans
Source: Theor Biol Med Model. 2019 Apr 9;16:7. doi: 10.1186/s12976-019-0103-7 (PMC6454757; doi:10.1186/s12976-019-0103-7)
Supplement: Supplementary file 1 — Table S1. Primer sequences for TFs genes in P. infestans assayed in this study. Forward and reverse primers were designed by QuantPrime [2]. Expected annealing temperature is also shown. (XLSX 12 kb) [file 12976_2019_103_MOESM1_ESM.xlsx]

## Sheet: Sequence and Temperature
Gene	Primer Fw Sequence	Primer Rev Sequence	Annealing temperature
PITG17552	CACAACCTCGACAGACAGTGAC	ACTGAACGACAGTGAAGAATGCG	59.5
PITG05989	ACCCGAGCATCAACAAATCACC	TCCGTACGTCCAGGCAACAATTC	59.5
PITG01056	GCAAGAGGAACGGAGTCAATGG	AAGAACTCAGCCACTTGCTGCTC	59.5
PITG00514	ATTGCAGCCCTTTGGAACCG	TTCCTGCACGTCTTGTCGGTAG	59.5
PITG19607	ACGAAAGCGTTCAGTGTCATTCC	ATGGCATCTCGGTTTGCAGTGG	59.5
PITG19361	TACGCAAGCTCCCAGTGTCTAC	TCAACACGCTTGGGTCGATCTTG	59.5
PITG14400	ACCCGCAGATGACCTTAATCCC	AGGCATGAAGCACCCGTGAAAG	59.5
PITG19362	GAAAGGACCGAGGGAGAGAAGAAG	AGTTGCATTTGCAGCCCTCCTC	59.5
PITG07109	TCGCACGAGTTGCAGTTGAATG	ATTCCAGCGAAACGTCCTCCTC	59.5
PITG02520	TGGCTGTCATCCACTCGAACTC	GTTGCCACGTATTCACCTCCAG	59.5
PITG10310	TGGGATCAGCAAAGACGACCTC	TGGGAATTCGCCCGAATCACTG	59.5
PITG04464	AAAGAACGCACCCGTTGTTCAC	GAACTCTCCGAGTTTCCAGCAC	59.5
PITG01850	ACCCTGAGCTGGTGTTTAGCAG	TCCACTCATCGCAGTTGTGGAC	59.5
PITG14401	CCGTAACAACAGCAACAGGTTCG	ACTTCGCTCGCTTCCACTCATC	59.5
PITG11731	CATGACCCATGCGCAGAAATATCG	TTCTTCTGGTTGCGCAGAACGC	59.5
PITG10768	GCAAGCGATTTAGCACGTCTGG	TACGCATCGCATGGAGCTTTCG	59.5
PITG00038	TTATCGCTCAGCAGCTCAAGGG	TCGTCCGCGCATTAATGATTTCC	59.5
PITG05317	AAGCTCAAGTTGCTGCCAAAGC	GATAACACTCGCGAACCAACGC	59.5
PITG05595	TGACAAGTCTTCGCCCGAGTTC	AGGTGAAGCGTCCGACAAGATG	59.5
PITG11647	TCCGACGCTGATTCACTTCCATC	TCAACTTGTCGTGGCGGTGTTG	59.5
PITG21561	AAGGGCCCTGGAAAGCCATTAC	CTGTGCGTGGGTTTGAACTTGG	59.5
PITG06748	ACAGCCAGAACGAGACCTTTGAC	TGTAGTTGCCAGGCTGTTGACG	59.5
PITG12749	TCACCTGTGAGCCAAACGAGTG	AAGCGAGCGTGTTCGTCTTCTG	59.5
PITG02143	TCCAAGCACTCGCTTCACCATC	TTGGTCGGAAATGGCCATCGTG	59.5
PITG11223	ACTGCAAGTGATCCGCATCGAG	AGACGCTGGTGATGCCTTTGTC	59.5
PITG01528	ACGTGCTCGAGTCGTTAATGGTG	TGATCACGCAACAGCTCCAAGC	59.5
PITG08960	TGAAAGGCAAAGGGACGTGGAC	CAGGTAAGAACGCAGCAACCTC	59.5
PITG13133	CGTCTATCTCAGACTTCGGCAAGC	TCTGTGAACACACGCTTGTTGG	59.5
ElongationFactor2	ACCGTCGACGTAAAGCAACAGAC	ACCACACTGACCACCCTGAATG	59.5
PITG13032	TGTCACCAGGTCCATGCCAAAC	TCTCTTCAGAGCGGGTCGAATG	61.5
PITG05990	AACAGCATTCCCGGACGAACTG	ACTTGGGTCCAATCGGTTTCGC	61.5
PITG17559	CTTGCTCGCTGCATGCAAAGTC	TGTTCCACTGTAATGCGGTTGGG	61.5
PITG08410	ATCGCCCAGTTTACGTCTGTGC	TCCACTTCACCCGTTGCCAAAC	61.5
PITG08697	ATTGCGTCGTCCTGAGCTTTCC	CCGATGAAACCAGTTGGAAGCG	61.5
PITG14420	CCAACACCAACGTTGCACACAC	GAGGAGATTGTCATGGTGTTTGGG	61.5
PITG14364	TCGGAGTTCAGCCAATTGAGCAC	TCCATGAGGAAGTCCATGGAGCAG	61.5
PITG19153	AAGATGACGTCAAGTGCGCAGAG	AGCCATCTGAGCGGATGTGTTG	61.5
PITG20209	TTGACTTCGCGGAGGACAAAGC	TAGAAGCGAGGGTCTGGTCAAC	61.5
PITG11710	AGCACGAACTCGACATGCTTGG	TGCATTAGCATTTGCATGGTTGGG	61.5
PITG10311	CATGCCTTAACGCACGTTTGCC	AACGCATGGCGTGACCTTTACG	61.5
PITG00982	ACGGAATGGTTCTGCAACGAGTG	ATCAAGCTTGGCGCATTTCAGG	61.5
PITG08755	ACAACGCGATCAAGAACCGCTAC	CGCTTGTAGAGGTCTCGGACATTG	61.5
PITG16114	ACAGCAGGCTGCGCATATCTTG	AGAATCCTTTCCGTTTGCCGTAGC	61.5
PITG00513	AGGCCAAGTCCATTTCGCCAAC	AAGCGGTCATGCTCCTCCAAAG	61.5
PITG00988	CACTAAACTGCCTGGCCGTAATGG	TCAAGCTGGTTGTGCCACCTTTC	61.5
PITG03670	TTCACGGCCACAAGTGGAAACG	TGCGTGTGTGCGTACTTGAGTC	61.5
PITG19851	GATAGCCGATAACCAGCAGCAAGC	TCTTGCAACAACGCCTGCAGACTC	61.5
PITG11562	ACATCGCTGCAACAGGAACAGC	AACTCCTGCTGGACGCTTTGTG	61.5
PITG17567	AAGCACGGCATTTGGTCCGAAG	ACCGCGAGGAAACTCCTTGATG	61.5
β-Tubulin	ACTCAAGCAGCAACCATGGTGAAC	GTGGTCCATGATCTCACGCATCTG	61.5
