# Supplementary material for: Gene regulatory networks on transfer entropy (GRNTE): a novel approach to reconstruct gene regulatory interactions applied to a case study for the plant pathogen Phytophthora infestans
Source: Theor Biol Med Model. 2019 Apr 9;16:7. doi: 10.1186/s12976-019-0103-7 (PMC6454757; doi:10.1186/s12976-019-0103-7)
Supplement: Supplementary file 6 — Network S2. Network file for the sub-network of P. infestans when interacting with S. tuberosum Col3, as observed in Fig. 5. Network in XML format, can be visualized in Cytoscape. (XML 27 kb) [file 12976_2019_103_MOESM6_ESM.xml]

<?xml version="1.0" encoding="UTF-8"?>
<graphml xsi:schemaLocation="http://graphml.graphdrawing.org/xmlns          http://graphml.graphdrawing.org/xmlns/1.0/graphml.xsd" xmlns="http://graphml.graphdrawing.org/xmlns" xmlns:xsi="http://www.w3.org/2001/XMLSchema-instance">
<!-- Created by igraph -->
  <key id="v_name" for="node" attr.name="name" attr.type="string"/>
  <key id="e_V3" for="edge" attr.name="V3" attr.type="double"/>
  <graph id="G" edgedefault="undirected">
    <node id="n0">
      <data key="v_name">PITG08960</data>
    </node>
    <node id="n1">
      <data key="v_name">PITG00982</data>
    </node>
    <node id="n2">
      <data key="v_name">PITG01056</data>
    </node>
    <node id="n3">
      <data key="v_name">PITG01850</data>
    </node>
    <node id="n4">
      <data key="v_name">PITG02520</data>
    </node>
    <node id="n5">
      <data key="v_name">PITG03670</data>
    </node>
    <node id="n6">
      <data key="v_name">PITG05595</data>
    </node>
    <node id="n7">
      <data key="v_name">PITG05989</data>
    </node>
    <node id="n8">
      <data key="v_name">PITG10768</data>
    </node>
    <node id="n9">
      <data key="v_name">PITG14400</data>
    </node>
    <node id="n10">
      <data key="v_name">PITG06748</data>
    </node>
    <node id="n11">
      <data key="v_name">PITG20209</data>
    </node>
    <node id="n12">
      <data key="v_name">PITG00513</data>
    </node>
    <node id="n13">
      <data key="v_name">PITG05990</data>
    </node>
    <node id="n14">
      <data key="v_name">PITG10311</data>
    </node>
    <node id="n15">
      <data key="v_name">PITG11562</data>
    </node>
    <node id="n16">
      <data key="v_name">PITG11710</data>
    </node>
    <node id="n17">
      <data key="v_name">PITG16114</data>
    </node>
    <node id="n18">
      <data key="v_name">PITG17552</data>
    </node>
    <node id="n19">
      <data key="v_name">PITG05317</data>
    </node>
    <node id="n20">
      <data key="v_name">PITG00038</data>
    </node>
    <node id="n21">
      <data key="v_name">PITG01528</data>
    </node>
    <node id="n22">
      <data key="v_name">PITG08755</data>
    </node>
    <node id="n23">
      <data key="v_name">PITG13133</data>
    </node>
    <node id="n24">
      <data key="v_name">PITG14364</data>
    </node>
    <node id="n25">
      <data key="v_name">PITG08697</data>
    </node>
    <node id="n26">
      <data key="v_name">PITG13032</data>
    </node>
    <node id="n27">
      <data key="v_name">PITG19607</data>
    </node>
    <node id="n28">
      <data key="v_name">PITG19851</data>
    </node>
    <node id="n29">
      <data key="v_name">PITG19153</data>
    </node>
    <node id="n30">
      <data key="v_name">PITG11731</data>
    </node>
    <node id="n31">
      <data key="v_name">PITG14401</data>
    </node>
    <node id="n32">
      <data key="v_name">PITG17559</data>
    </node>
    <node id="n33">
      <data key="v_name">PITG02143</data>
    </node>
    <node id="n34">
      <data key="v_name">PITG04464</data>
    </node>
    <node id="n35">
      <data key="v_name">PITG07109</data>
    </node>
    <node id="n36">
      <data key="v_name">PITG10310</data>
    </node>
    <node id="n37">
      <data key="v_name">PITG11647</data>
    </node>
    <node id="n38">
      <data key="v_name">PITG17567</data>
    </node>
    <node id="n39">
      <data key="v_name">PITG19361</data>
    </node>
    <node id="n40">
      <data key="v_name">PITG00514</data>
    </node>
    <node id="n41">
      <data key="v_name">PITG19362</data>
    </node>
    <node id="n42">
      <data key="v_name">PITG11223</data>
    </node>
    <node id="n43">
      <data key="v_name">PITG21561</data>
    </node>
    <node id="n44">
      <data key="v_name">PITG14420</data>
    </node>
    <node id="n45">
      <data key="v_name">PITG00988</data>
    </node>
    <node id="n46">
      <data key="v_name">PITG08410</data>
    </node>
    <node id="n47">
      <data key="v_name">PITG12749</data>
    </node>
    <edge source="n0" target="n20">
      <data key="e_V3">1</data>
    </edge>
    <edge source="n1" target="n12">
      <data key="e_V3">1</data>
    </edge>
    <edge source="n2" target="n12">
      <data key="e_V3">1</data>
    </edge>
    <edge source="n3" target="n12">
      <data key="e_V3">1</data>
    </edge>
    <edge source="n4" target="n12">
      <data key="e_V3">1</data>
    </edge>
    <edge source="n5" target="n12">
      <data key="e_V3">1</data>
    </edge>
    <edge source="n6" target="n12">
      <data key="e_V3">1</data>
    </edge>
    <edge source="n7" target="n12">
      <data key="e_V3">1</data>
    </edge>
    <edge source="n8" target="n12">
      <data key="e_V3">1</data>
    </edge>
    <edge source="n9" target="n12">
      <data key="e_V3">1</data>
    </edge>
    <edge source="n1" target="n40">
      <data key="e_V3">1</data>
    </edge>
    <edge source="n5" target="n40">
      <data key="e_V3">1</data>
    </edge>
    <edge source="n10" target="n40">
      <data key="e_V3">1</data>
    </edge>
    <edge source="n11" target="n40">
      <data key="e_V3">1</data>
    </edge>
    <edge source="n1" target="n12">
      <data key="e_V3">1</data>
    </edge>
    <edge source="n1" target="n5">
      <data key="e_V3">1</data>
    </edge>
    <edge source="n1" target="n13">
      <data key="e_V3">1</data>
    </edge>
    <edge source="n1" target="n10">
      <data key="e_V3">1</data>
    </edge>
    <edge source="n1" target="n14">
      <data key="e_V3">1</data>
    </edge>
    <edge source="n1" target="n8">
      <data key="e_V3">1</data>
    </edge>
    <edge source="n1" target="n15">
      <data key="e_V3">1</data>
    </edge>
    <edge source="n1" target="n16">
      <data key="e_V3">1</data>
    </edge>
    <edge source="n1" target="n17">
      <data key="e_V3">1</data>
    </edge>
    <edge source="n1" target="n18">
      <data key="e_V3">1</data>
    </edge>
    <edge source="n1" target="n45">
      <data key="e_V3">1</data>
    </edge>
    <edge source="n19" target="n45">
      <data key="e_V3">1</data>
    </edge>
    <edge source="n0" target="n45">
      <data key="e_V3">1</data>
    </edge>
    <edge source="n2" target="n20">
      <data key="e_V3">1</data>
    </edge>
    <edge source="n2" target="n21">
      <data key="e_V3">1</data>
    </edge>
    <edge source="n2" target="n19">
      <data key="e_V3">1</data>
    </edge>
    <edge source="n2" target="n22">
      <data key="e_V3">1</data>
    </edge>
    <edge source="n0" target="n2">
      <data key="e_V3">1</data>
    </edge>
    <edge source="n2" target="n23">
      <data key="e_V3">1</data>
    </edge>
    <edge source="n4" target="n21">
      <data key="e_V3">1</data>
    </edge>
    <edge source="n7" target="n21">
      <data key="e_V3">1</data>
    </edge>
    <edge source="n21" target="n22">
      <data key="e_V3">1</data>
    </edge>
    <edge source="n0" target="n21">
      <data key="e_V3">1</data>
    </edge>
    <edge source="n21" target="n24">
      <data key="e_V3">1</data>
    </edge>
    <edge source="n3" target="n6">
      <data key="e_V3">1</data>
    </edge>
    <edge source="n0" target="n3">
      <data key="e_V3">1</data>
    </edge>
    <edge source="n3" target="n24">
      <data key="e_V3">1</data>
    </edge>
    <edge source="n4" target="n33">
      <data key="e_V3">1</data>
    </edge>
    <edge source="n5" target="n33">
      <data key="e_V3">1</data>
    </edge>
    <edge source="n10" target="n33">
      <data key="e_V3">1</data>
    </edge>
    <edge source="n8" target="n33">
      <data key="e_V3">1</data>
    </edge>
    <edge source="n16" target="n33">
      <data key="e_V3">1</data>
    </edge>
    <edge source="n17" target="n33">
      <data key="e_V3">1</data>
    </edge>
    <edge source="n3" target="n4">
      <data key="e_V3">1</data>
    </edge>
    <edge source="n4" target="n25">
      <data key="e_V3">1</data>
    </edge>
    <edge source="n4" target="n22">
      <data key="e_V3">1</data>
    </edge>
    <edge source="n0" target="n4">
      <data key="e_V3">1</data>
    </edge>
    <edge source="n4" target="n26">
      <data key="e_V3">1</data>
    </edge>
    <edge source="n4" target="n17">
      <data key="e_V3">1</data>
    </edge>
    <edge source="n4" target="n27">
      <data key="e_V3">1</data>
    </edge>
    <edge source="n4" target="n28">
      <data key="e_V3">1</data>
    </edge>
    <edge source="n5" target="n20">
      <data key="e_V3">1</data>
    </edge>
    <edge source="n2" target="n5">
      <data key="e_V3">1</data>
    </edge>
    <edge source="n4" target="n5">
      <data key="e_V3">1</data>
    </edge>
    <edge source="n5" target="n7">
      <data key="e_V3">1</data>
    </edge>
    <edge source="n5" target="n22">
      <data key="e_V3">1</data>
    </edge>
    <edge source="n0" target="n5">
      <data key="e_V3">1</data>
    </edge>
    <edge source="n5" target="n8">
      <data key="e_V3">1</data>
    </edge>
    <edge source="n5" target="n9">
      <data key="e_V3">1</data>
    </edge>
    <edge source="n5" target="n29">
      <data key="e_V3">1</data>
    </edge>
    <edge source="n3" target="n34">
      <data key="e_V3">1</data>
    </edge>
    <edge source="n2" target="n19">
      <data key="e_V3">1</data>
    </edge>
    <edge source="n19" target="n22">
      <data key="e_V3">1</data>
    </edge>
    <edge source="n0" target="n19">
      <data key="e_V3">1</data>
    </edge>
    <edge source="n18" target="n19">
      <data key="e_V3">1</data>
    </edge>
    <edge source="n19" target="n29">
      <data key="e_V3">1</data>
    </edge>
    <edge source="n2" target="n6">
      <data key="e_V3">1</data>
    </edge>
    <edge source="n4" target="n6">
      <data key="e_V3">1</data>
    </edge>
    <edge source="n0" target="n6">
      <data key="e_V3">1</data>
    </edge>
    <edge source="n6" target="n15">
      <data key="e_V3">1</data>
    </edge>
    <edge source="n7" target="n20">
      <data key="e_V3">1</data>
    </edge>
    <edge source="n2" target="n7">
      <data key="e_V3">1</data>
    </edge>
    <edge source="n7" target="n21">
      <data key="e_V3">1</data>
    </edge>
    <edge source="n5" target="n7">
      <data key="e_V3">1</data>
    </edge>
    <edge source="n7" target="n19">
      <data key="e_V3">1</data>
    </edge>
    <edge source="n7" target="n22">
      <data key="e_V3">1</data>
    </edge>
    <edge source="n0" target="n7">
      <data key="e_V3">1</data>
    </edge>
    <edge source="n7" target="n30">
      <data key="e_V3">1</data>
    </edge>
    <edge source="n7" target="n31">
      <data key="e_V3">1</data>
    </edge>
    <edge source="n7" target="n32">
      <data key="e_V3">1</data>
    </edge>
    <edge source="n10" target="n33">
      <data key="e_V3">1</data>
    </edge>
    <edge source="n4" target="n10">
      <data key="e_V3">1</data>
    </edge>
    <edge source="n5" target="n10">
      <data key="e_V3">1</data>
    </edge>
    <edge source="n10" target="n13">
      <data key="e_V3">1</data>
    </edge>
    <edge source="n8" target="n10">
      <data key="e_V3">1</data>
    </edge>
    <edge source="n10" target="n16">
      <data key="e_V3">1</data>
    </edge>
    <edge source="n10" target="n23">
      <data key="e_V3">1</data>
    </edge>
    <edge source="n10" target="n17">
      <data key="e_V3">1</data>
    </edge>
    <edge source="n10" target="n32">
      <data key="e_V3">1</data>
    </edge>
    <edge source="n4" target="n35">
      <data key="e_V3">1</data>
    </edge>
    <edge source="n8" target="n35">
      <data key="e_V3">1</data>
    </edge>
    <edge source="n15" target="n35">
      <data key="e_V3">1</data>
    </edge>
    <edge source="n23" target="n35">
      <data key="e_V3">1</data>
    </edge>
    <edge source="n17" target="n35">
      <data key="e_V3">1</data>
    </edge>
    <edge source="n34" target="n46">
      <data key="e_V3">1</data>
    </edge>
    <edge source="n35" target="n46">
      <data key="e_V3">1</data>
    </edge>
    <edge source="n8" target="n46">
      <data key="e_V3">1</data>
    </edge>
    <edge source="n3" target="n25">
      <data key="e_V3">1</data>
    </edge>
    <edge source="n25" target="n34">
      <data key="e_V3">1</data>
    </edge>
    <edge source="n25" target="n36">
      <data key="e_V3">1</data>
    </edge>
    <edge source="n25" target="n37">
      <data key="e_V3">1</data>
    </edge>
    <edge source="n25" target="n26">
      <data key="e_V3">1</data>
    </edge>
    <edge source="n25" target="n38">
      <data key="e_V3">1</data>
    </edge>
    <edge source="n25" target="n39">
      <data key="e_V3">1</data>
    </edge>
    <edge source="n25" target="n27">
      <data key="e_V3">1</data>
    </edge>
    <edge source="n0" target="n22">
      <data key="e_V3">1</data>
    </edge>
    <edge source="n0" target="n20">
      <data key="e_V3">1</data>
    </edge>
    <edge source="n0" target="n12">
      <data key="e_V3">1</data>
    </edge>
    <edge source="n0" target="n2">
      <data key="e_V3">1</data>
    </edge>
    <edge source="n0" target="n5">
      <data key="e_V3">1</data>
    </edge>
    <edge source="n0" target="n19">
      <data key="e_V3">1</data>
    </edge>
    <edge source="n0" target="n22">
      <data key="e_V3">1</data>
    </edge>
    <edge source="n0" target="n27">
      <data key="e_V3">1</data>
    </edge>
    <edge source="n0" target="n11">
      <data key="e_V3">1</data>
    </edge>
    <edge source="n3" target="n36">
      <data key="e_V3">1</data>
    </edge>
    <edge source="n34" target="n36">
      <data key="e_V3">1</data>
    </edge>
    <edge source="n6" target="n36">
      <data key="e_V3">1</data>
    </edge>
    <edge source="n25" target="n36">
      <data key="e_V3">1</data>
    </edge>
    <edge source="n36" target="n37">
      <data key="e_V3">1</data>
    </edge>
    <edge source="n26" target="n36">
      <data key="e_V3">1</data>
    </edge>
    <edge source="n23" target="n36">
      <data key="e_V3">1</data>
    </edge>
    <edge source="n36" target="n38">
      <data key="e_V3">1</data>
    </edge>
    <edge source="n36" target="n39">
      <data key="e_V3">1</data>
    </edge>
    <edge source="n4" target="n14">
      <data key="e_V3">1</data>
    </edge>
    <edge source="n0" target="n14">
      <data key="e_V3">1</data>
    </edge>
    <edge source="n14" target="n15">
      <data key="e_V3">1</data>
    </edge>
    <edge source="n14" target="n37">
      <data key="e_V3">1</data>
    </edge>
    <edge source="n14" target="n30">
      <data key="e_V3">1</data>
    </edge>
    <edge source="n6" target="n8">
      <data key="e_V3">1</data>
    </edge>
    <edge source="n8" target="n15">
      <data key="e_V3">1</data>
    </edge>
    <edge source="n8" target="n26">
      <data key="e_V3">1</data>
    </edge>
    <edge source="n8" target="n23">
      <data key="e_V3">1</data>
    </edge>
    <edge source="n8" target="n24">
      <data key="e_V3">1</data>
    </edge>
    <edge source="n8" target="n17">
      <data key="e_V3">1</data>
    </edge>
    <edge source="n8" target="n32">
      <data key="e_V3">1</data>
    </edge>
    <edge source="n8" target="n38">
      <data key="e_V3">1</data>
    </edge>
    <edge source="n12" target="n42">
      <data key="e_V3">1</data>
    </edge>
    <edge source="n40" target="n42">
      <data key="e_V3">1</data>
    </edge>
    <edge source="n6" target="n42">
      <data key="e_V3">1</data>
    </edge>
    <edge source="n37" target="n42">
      <data key="e_V3">1</data>
    </edge>
    <edge source="n23" target="n42">
      <data key="e_V3">1</data>
    </edge>
    <edge source="n7" target="n15">
      <data key="e_V3">1</data>
    </edge>
    <edge source="n15" target="n23">
      <data key="e_V3">1</data>
    </edge>
    <edge source="n15" target="n17">
      <data key="e_V3">1</data>
    </edge>
    <edge source="n15" target="n41">
      <data key="e_V3">1</data>
    </edge>
    <edge source="n34" target="n37">
      <data key="e_V3">1</data>
    </edge>
    <edge source="n8" target="n37">
      <data key="e_V3">1</data>
    </edge>
    <edge source="n5" target="n16">
      <data key="e_V3">1</data>
    </edge>
    <edge source="n10" target="n16">
      <data key="e_V3">1</data>
    </edge>
    <edge source="n8" target="n16">
      <data key="e_V3">1</data>
    </edge>
    <edge source="n16" target="n42">
      <data key="e_V3">1</data>
    </edge>
    <edge source="n16" target="n23">
      <data key="e_V3">1</data>
    </edge>
    <edge source="n16" target="n17">
      <data key="e_V3">1</data>
    </edge>
    <edge source="n16" target="n32">
      <data key="e_V3">1</data>
    </edge>
    <edge source="n16" target="n43">
      <data key="e_V3">1</data>
    </edge>
    <edge source="n20" target="n30">
      <data key="e_V3">1</data>
    </edge>
    <edge source="n2" target="n30">
      <data key="e_V3">1</data>
    </edge>
    <edge source="n21" target="n30">
      <data key="e_V3">1</data>
    </edge>
    <edge source="n5" target="n30">
      <data key="e_V3">1</data>
    </edge>
    <edge source="n19" target="n30">
      <data key="e_V3">1</data>
    </edge>
    <edge source="n6" target="n30">
      <data key="e_V3">1</data>
    </edge>
    <edge source="n7" target="n30">
      <data key="e_V3">1</data>
    </edge>
    <edge source="n22" target="n30">
      <data key="e_V3">1</data>
    </edge>
    <edge source="n0" target="n30">
      <data key="e_V3">1</data>
    </edge>
    <edge source="n30" target="n31">
      <data key="e_V3">1</data>
    </edge>
    <edge source="n29" target="n30">
      <data key="e_V3">1</data>
    </edge>
    <edge source="n27" target="n30">
      <data key="e_V3">1</data>
    </edge>
    <edge source="n23" target="n47">
      <data key="e_V3">1</data>
    </edge>
    <edge source="n44" target="n47">
      <data key="e_V3">1</data>
    </edge>
    <edge source="n4" target="n26">
      <data key="e_V3">1</data>
    </edge>
    <edge source="n26" target="n34">
      <data key="e_V3">1</data>
    </edge>
    <edge source="n6" target="n26">
      <data key="e_V3">1</data>
    </edge>
    <edge source="n8" target="n26">
      <data key="e_V3">1</data>
    </edge>
    <edge source="n15" target="n26">
      <data key="e_V3">1</data>
    </edge>
    <edge source="n26" target="n37">
      <data key="e_V3">1</data>
    </edge>
    <edge source="n16" target="n26">
      <data key="e_V3">1</data>
    </edge>
    <edge source="n23" target="n26">
      <data key="e_V3">1</data>
    </edge>
    <edge source="n9" target="n26">
      <data key="e_V3">1</data>
    </edge>
    <edge source="n17" target="n26">
      <data key="e_V3">1</data>
    </edge>
    <edge source="n26" target="n32">
      <data key="e_V3">1</data>
    </edge>
    <edge source="n26" target="n38">
      <data key="e_V3">1</data>
    </edge>
    <edge source="n26" target="n43">
      <data key="e_V3">1</data>
    </edge>
    <edge source="n12" target="n23">
      <data key="e_V3">1</data>
    </edge>
    <edge source="n8" target="n23">
      <data key="e_V3">1</data>
    </edge>
    <edge source="n7" target="n24">
      <data key="e_V3">1</data>
    </edge>
    <edge source="n9" target="n20">
      <data key="e_V3">1</data>
    </edge>
    <edge source="n9" target="n31">
      <data key="e_V3">1</data>
    </edge>
    <edge source="n9" target="n44">
      <data key="e_V3">1</data>
    </edge>
    <edge source="n9" target="n29">
      <data key="e_V3">1</data>
    </edge>
    <edge source="n31" target="n45">
      <data key="e_V3">1</data>
    </edge>
    <edge source="n2" target="n31">
      <data key="e_V3">1</data>
    </edge>
    <edge source="n21" target="n31">
      <data key="e_V3">1</data>
    </edge>
    <edge source="n4" target="n31">
      <data key="e_V3">1</data>
    </edge>
    <edge source="n19" target="n31">
      <data key="e_V3">1</data>
    </edge>
    <edge source="n6" target="n31">
      <data key="e_V3">1</data>
    </edge>
    <edge source="n7" target="n31">
      <data key="e_V3">1</data>
    </edge>
    <edge source="n22" target="n31">
      <data key="e_V3">1</data>
    </edge>
    <edge source="n0" target="n31">
      <data key="e_V3">1</data>
    </edge>
    <edge source="n30" target="n31">
      <data key="e_V3">1</data>
    </edge>
    <edge source="n29" target="n31">
      <data key="e_V3">1</data>
    </edge>
    <edge source="n31" target="n41">
      <data key="e_V3">1</data>
    </edge>
    <edge source="n4" target="n44">
      <data key="e_V3">1</data>
    </edge>
    <edge source="n36" target="n44">
      <data key="e_V3">1</data>
    </edge>
    <edge source="n15" target="n44">
      <data key="e_V3">1</data>
    </edge>
    <edge source="n23" target="n44">
      <data key="e_V3">1</data>
    </edge>
    <edge source="n38" target="n44">
      <data key="e_V3">1</data>
    </edge>
    <edge source="n39" target="n44">
      <data key="e_V3">1</data>
    </edge>
    <edge source="n11" target="n44">
      <data key="e_V3">1</data>
    </edge>
    <edge source="n12" target="n17">
      <data key="e_V3">1</data>
    </edge>
    <edge source="n13" target="n17">
      <data key="e_V3">1</data>
    </edge>
    <edge source="n17" target="n24">
      <data key="e_V3">1</data>
    </edge>
    <edge source="n17" target="n27">
      <data key="e_V3">1</data>
    </edge>
    <edge source="n17" target="n28">
      <data key="e_V3">1</data>
    </edge>
    <edge source="n12" target="n32">
      <data key="e_V3">1</data>
    </edge>
    <edge source="n32" target="n40">
      <data key="e_V3">1</data>
    </edge>
    <edge source="n1" target="n32">
      <data key="e_V3">1</data>
    </edge>
    <edge source="n4" target="n32">
      <data key="e_V3">1</data>
    </edge>
    <edge source="n5" target="n32">
      <data key="e_V3">1</data>
    </edge>
    <edge source="n6" target="n32">
      <data key="e_V3">1</data>
    </edge>
    <edge source="n13" target="n32">
      <data key="e_V3">1</data>
    </edge>
    <edge source="n10" target="n32">
      <data key="e_V3">1</data>
    </edge>
    <edge source="n32" target="n35">
      <data key="e_V3">1</data>
    </edge>
    <edge source="n8" target="n32">
      <data key="e_V3">1</data>
    </edge>
    <edge source="n32" target="n42">
      <data key="e_V3">1</data>
    </edge>
    <edge source="n15" target="n32">
      <data key="e_V3">1</data>
    </edge>
    <edge source="n18" target="n32">
      <data key="e_V3">1</data>
    </edge>
    <edge source="n11" target="n32">
      <data key="e_V3">1</data>
    </edge>
    <edge source="n5" target="n38">
      <data key="e_V3">1</data>
    </edge>
    <edge source="n6" target="n38">
      <data key="e_V3">1</data>
    </edge>
    <edge source="n10" target="n38">
      <data key="e_V3">1</data>
    </edge>
    <edge source="n8" target="n38">
      <data key="e_V3">1</data>
    </edge>
    <edge source="n16" target="n38">
      <data key="e_V3">1</data>
    </edge>
    <edge source="n17" target="n38">
      <data key="e_V3">1</data>
    </edge>
    <edge source="n38" target="n41">
      <data key="e_V3">1</data>
    </edge>
    <edge source="n11" target="n38">
      <data key="e_V3">1</data>
    </edge>
    <edge source="n29" target="n40">
      <data key="e_V3">1</data>
    </edge>
    <edge source="n5" target="n29">
      <data key="e_V3">1</data>
    </edge>
    <edge source="n29" target="n34">
      <data key="e_V3">1</data>
    </edge>
    <edge source="n0" target="n29">
      <data key="e_V3">1</data>
    </edge>
    <edge source="n17" target="n29">
      <data key="e_V3">1</data>
    </edge>
    <edge source="n29" target="n38">
      <data key="e_V3">1</data>
    </edge>
    <edge source="n3" target="n39">
      <data key="e_V3">1</data>
    </edge>
    <edge source="n34" target="n39">
      <data key="e_V3">1</data>
    </edge>
    <edge source="n25" target="n39">
      <data key="e_V3">1</data>
    </edge>
    <edge source="n36" target="n39">
      <data key="e_V3">1</data>
    </edge>
    <edge source="n37" target="n39">
      <data key="e_V3">1</data>
    </edge>
    <edge source="n26" target="n39">
      <data key="e_V3">1</data>
    </edge>
    <edge source="n23" target="n39">
      <data key="e_V3">1</data>
    </edge>
    <edge source="n38" target="n39">
      <data key="e_V3">1</data>
    </edge>
    <edge source="n13" target="n41">
      <data key="e_V3">1</data>
    </edge>
    <edge source="n11" target="n41">
      <data key="e_V3">1</data>
    </edge>
    <edge source="n3" target="n27">
      <data key="e_V3">1</data>
    </edge>
    <edge source="n5" target="n27">
      <data key="e_V3">1</data>
    </edge>
    <edge source="n27" target="n34">
      <data key="e_V3">1</data>
    </edge>
    <edge source="n6" target="n27">
      <data key="e_V3">1</data>
    </edge>
    <edge source="n7" target="n27">
      <data key="e_V3">1</data>
    </edge>
    <edge source="n13" target="n27">
      <data key="e_V3">1</data>
    </edge>
    <edge source="n25" target="n27">
      <data key="e_V3">1</data>
    </edge>
    <edge source="n0" target="n27">
      <data key="e_V3">1</data>
    </edge>
    <edge source="n27" target="n36">
      <data key="e_V3">1</data>
    </edge>
    <edge source="n23" target="n27">
      <data key="e_V3">1</data>
    </edge>
    <edge source="n27" target="n39">
      <data key="e_V3">1</data>
    </edge>
    <edge source="n19" target="n28">
      <data key="e_V3">1</data>
    </edge>
    <edge source="n28" target="n30">
      <data key="e_V3">1</data>
    </edge>
    <edge source="n28" target="n41">
      <data key="e_V3">1</data>
    </edge>
    <edge source="n5" target="n11">
      <data key="e_V3">1</data>
    </edge>
    <edge source="n6" target="n11">
      <data key="e_V3">1</data>
    </edge>
    <edge source="n7" target="n11">
      <data key="e_V3">1</data>
    </edge>
    <edge source="n10" target="n11">
      <data key="e_V3">1</data>
    </edge>
    <edge source="n8" target="n11">
      <data key="e_V3">1</data>
    </edge>
    <edge source="n11" target="n16">
      <data key="e_V3">1</data>
    </edge>
    <edge source="n11" target="n23">
      <data key="e_V3">1</data>
    </edge>
    <edge source="n11" target="n17">
      <data key="e_V3">1</data>
    </edge>
    <edge source="n7" target="n43">
      <data key="e_V3">1</data>
    </edge>
    <edge source="n22" target="n43">
      <data key="e_V3">1</data>
    </edge>
    <edge source="n0" target="n43">
      <data key="e_V3">1</data>
    </edge>
    <edge source="n8" target="n43">
      <data key="e_V3">1</data>
    </edge>
    <edge source="n15" target="n43">
      <data key="e_V3">1</data>
    </edge>
    <edge source="n26" target="n43">
      <data key="e_V3">1</data>
    </edge>
    <edge source="n23" target="n43">
      <data key="e_V3">1</data>
    </edge>
    <edge source="n38" target="n43">
      <data key="e_V3">1</data>
    </edge>
    <edge source="n27" target="n43">
      <data key="e_V3">1</data>
    </edge>
  </graph>
</graphml>
