# Supplementary material for: Gene regulatory networks on transfer entropy (GRNTE): a novel approach to reconstruct gene regulatory interactions applied to a case study for the plant pathogen Phytophthora infestans
Source: Theor Biol Med Model. 2019 Apr 9;16:7. doi: 10.1186/s12976-019-0103-7 (PMC6454757; doi:10.1186/s12976-019-0103-7)
Supplement: Supplementary file 8 — Network S3. Network file for the subnetwork of P. infestans extracted from the intersection of nodes and edges between networks for infection in Col2 and Col3 as observed in Fig. 6. Network in XML format, can be visualized in Cytoscape. (XML 16 kb) [file 12976_2019_103_MOESM8_ESM.xml]

<?xml version="1.0" encoding="UTF-8"?>
<graphml xsi:schemaLocation="http://graphml.graphdrawing.org/xmlns          http://graphml.graphdrawing.org/xmlns/1.0/graphml.xsd" xmlns="http://graphml.graphdrawing.org/xmlns" xmlns:xsi="http://www.w3.org/2001/XMLSchema-instance">
<!-- Created by igraph -->
  <key id="v_name" for="node" attr.name="name" attr.type="string"/>
  <key id="e_V3_1" for="edge" attr.name="V3_1" attr.type="double"/>
  <key id="e_V3_2" for="edge" attr.name="V3_2" attr.type="double"/>
  <graph id="G" edgedefault="undirected">
    <node id="n0">
      <data key="v_name">PITG07109</data>
    </node>
    <node id="n1">
      <data key="v_name">PITG00038</data>
    </node>
    <node id="n2">
      <data key="v_name">PITG01056</data>
    </node>
    <node id="n3">
      <data key="v_name">PITG01528</data>
    </node>
    <node id="n4">
      <data key="v_name">PITG01850</data>
    </node>
    <node id="n5">
      <data key="v_name">PITG05317</data>
    </node>
    <node id="n6">
      <data key="v_name">PITG05990</data>
    </node>
    <node id="n7">
      <data key="v_name">PITG00513</data>
    </node>
    <node id="n8">
      <data key="v_name">PITG02143</data>
    </node>
    <node id="n9">
      <data key="v_name">PITG04464</data>
    </node>
    <node id="n10">
      <data key="v_name">PITG06748</data>
    </node>
    <node id="n11">
      <data key="v_name">PITG10768</data>
    </node>
    <node id="n12">
      <data key="v_name">PITG11223</data>
    </node>
    <node id="n13">
      <data key="v_name">PITG11731</data>
    </node>
    <node id="n14">
      <data key="v_name">PITG16114</data>
    </node>
    <node id="n15">
      <data key="v_name">PITG17567</data>
    </node>
    <node id="n16">
      <data key="v_name">PITG08755</data>
    </node>
    <node id="n17">
      <data key="v_name">PITG08960</data>
    </node>
    <node id="n18">
      <data key="v_name">PITG02520</data>
    </node>
    <node id="n19">
      <data key="v_name">PITG00982</data>
    </node>
    <node id="n20">
      <data key="v_name">PITG11710</data>
    </node>
    <node id="n21">
      <data key="v_name">PITG20209</data>
    </node>
    <node id="n22">
      <data key="v_name">PITG21561</data>
    </node>
    <node id="n23">
      <data key="v_name">PITG12749</data>
    </node>
    <node id="n24">
      <data key="v_name">PITG03670</data>
    </node>
    <node id="n25">
      <data key="v_name">PITG13133</data>
    </node>
    <node id="n26">
      <data key="v_name">PITG14400</data>
    </node>
    <node id="n27">
      <data key="v_name">PITG14401</data>
    </node>
    <node id="n28">
      <data key="v_name">PITG19361</data>
    </node>
    <node id="n29">
      <data key="v_name">PITG08697</data>
    </node>
    <node id="n30">
      <data key="v_name">PITG14364</data>
    </node>
    <node id="n31">
      <data key="v_name">PITG19607</data>
    </node>
    <node id="n32">
      <data key="v_name">PITG13032</data>
    </node>
    <node id="n33">
      <data key="v_name">PITG19851</data>
    </node>
    <node id="n34">
      <data key="v_name">PITG08410</data>
    </node>
    <node id="n35">
      <data key="v_name">PITG10311</data>
    </node>
    <node id="n36">
      <data key="v_name">PITG19362</data>
    </node>
    <node id="n37">
      <data key="v_name">PITG10310</data>
    </node>
    <node id="n38">
      <data key="v_name">PITG00514</data>
    </node>
    <node id="n39">
      <data key="v_name">PITG05595</data>
    </node>
    <node id="n40">
      <data key="v_name">PITG05989</data>
    </node>
    <node id="n41">
      <data key="v_name">PITG11647</data>
    </node>
    <node id="n42">
      <data key="v_name">PITG19153</data>
    </node>
    <node id="n43">
      <data key="v_name">PITG11562</data>
    </node>
    <node id="n44">
      <data key="v_name">PITG17552</data>
    </node>
    <node id="n45">
      <data key="v_name">PITG17559</data>
    </node>
    <node id="n46">
      <data key="v_name">PITG00988</data>
    </node>
    <node id="n47">
      <data key="v_name">PITG14420</data>
    </node>
    <edge source="n37" target="n47">
      <data key="e_V3_1">1</data>
      <data key="e_V3_2">1</data>
    </edge>
    <edge source="n35" target="n43">
      <data key="e_V3_1">1</data>
      <data key="e_V3_2">1</data>
    </edge>
    <edge source="n32" target="n37">
      <data key="e_V3_1">1</data>
      <data key="e_V3_2">1</data>
    </edge>
    <edge source="n31" target="n37">
      <data key="e_V3_1">1</data>
      <data key="e_V3_2">1</data>
    </edge>
    <edge source="n29" target="n41">
      <data key="e_V3_1">1</data>
      <data key="e_V3_2">1</data>
    </edge>
    <edge source="n29" target="n37">
      <data key="e_V3_1">1</data>
      <data key="e_V3_2">1</data>
    </edge>
    <edge source="n29" target="n32">
      <data key="e_V3_1">1</data>
      <data key="e_V3_2">1</data>
    </edge>
    <edge source="n29" target="n31">
      <data key="e_V3_1">1</data>
      <data key="e_V3_2">1</data>
    </edge>
    <edge source="n28" target="n47">
      <data key="e_V3_1">1</data>
      <data key="e_V3_2">1</data>
    </edge>
    <edge source="n28" target="n37">
      <data key="e_V3_1">1</data>
      <data key="e_V3_2">1</data>
    </edge>
    <edge source="n28" target="n37">
      <data key="e_V3_1">1</data>
      <data key="e_V3_2">1</data>
    </edge>
    <edge source="n28" target="n32">
      <data key="e_V3_1">1</data>
      <data key="e_V3_2">1</data>
    </edge>
    <edge source="n28" target="n29">
      <data key="e_V3_1">1</data>
      <data key="e_V3_2">1</data>
    </edge>
    <edge source="n27" target="n40">
      <data key="e_V3_1">1</data>
      <data key="e_V3_2">1</data>
    </edge>
    <edge source="n26" target="n42">
      <data key="e_V3_1">1</data>
      <data key="e_V3_2">1</data>
    </edge>
    <edge source="n26" target="n27">
      <data key="e_V3_1">1</data>
      <data key="e_V3_2">1</data>
    </edge>
    <edge source="n25" target="n37">
      <data key="e_V3_1">1</data>
      <data key="e_V3_2">1</data>
    </edge>
    <edge source="n25" target="n32">
      <data key="e_V3_1">1</data>
      <data key="e_V3_2">1</data>
    </edge>
    <edge source="n24" target="n31">
      <data key="e_V3_1">1</data>
      <data key="e_V3_2">1</data>
    </edge>
    <edge source="n22" target="n32">
      <data key="e_V3_1">1</data>
      <data key="e_V3_2">1</data>
    </edge>
    <edge source="n22" target="n25">
      <data key="e_V3_1">1</data>
      <data key="e_V3_2">1</data>
    </edge>
    <edge source="n19" target="n45">
      <data key="e_V3_1">1</data>
      <data key="e_V3_2">1</data>
    </edge>
    <edge source="n19" target="n20">
      <data key="e_V3_1">1</data>
      <data key="e_V3_2">1</data>
    </edge>
    <edge source="n18" target="n33">
      <data key="e_V3_1">1</data>
      <data key="e_V3_2">1</data>
    </edge>
    <edge source="n17" target="n27">
      <data key="e_V3_1">1</data>
      <data key="e_V3_2">1</data>
    </edge>
    <edge source="n16" target="n22">
      <data key="e_V3_1">1</data>
      <data key="e_V3_2">1</data>
    </edge>
    <edge source="n14" target="n33">
      <data key="e_V3_1">1</data>
      <data key="e_V3_2">1</data>
    </edge>
    <edge source="n14" target="n20">
      <data key="e_V3_1">1</data>
      <data key="e_V3_2">1</data>
    </edge>
    <edge source="n14" target="n19">
      <data key="e_V3_1">1</data>
      <data key="e_V3_2">1</data>
    </edge>
    <edge source="n14" target="n18">
      <data key="e_V3_1">1</data>
      <data key="e_V3_2">1</data>
    </edge>
    <edge source="n14" target="n15">
      <data key="e_V3_1">1</data>
      <data key="e_V3_2">1</data>
    </edge>
    <edge source="n13" target="n40">
      <data key="e_V3_1">1</data>
      <data key="e_V3_2">1</data>
    </edge>
    <edge source="n13" target="n40">
      <data key="e_V3_1">1</data>
      <data key="e_V3_2">1</data>
    </edge>
    <edge source="n13" target="n39">
      <data key="e_V3_1">1</data>
      <data key="e_V3_2">1</data>
    </edge>
    <edge source="n13" target="n27">
      <data key="e_V3_1">1</data>
      <data key="e_V3_2">1</data>
    </edge>
    <edge source="n13" target="n27">
      <data key="e_V3_1">1</data>
      <data key="e_V3_2">1</data>
    </edge>
    <edge source="n13" target="n24">
      <data key="e_V3_1">1</data>
      <data key="e_V3_2">1</data>
    </edge>
    <edge source="n12" target="n25">
      <data key="e_V3_1">1</data>
      <data key="e_V3_2">1</data>
    </edge>
    <edge source="n11" target="n45">
      <data key="e_V3_1">1</data>
      <data key="e_V3_2">1</data>
    </edge>
    <edge source="n11" target="n32">
      <data key="e_V3_1">1</data>
      <data key="e_V3_2">1</data>
    </edge>
    <edge source="n11" target="n25">
      <data key="e_V3_1">1</data>
      <data key="e_V3_2">1</data>
    </edge>
    <edge source="n11" target="n22">
      <data key="e_V3_1">1</data>
      <data key="e_V3_2">1</data>
    </edge>
    <edge source="n11" target="n21">
      <data key="e_V3_1">1</data>
      <data key="e_V3_2">1</data>
    </edge>
    <edge source="n11" target="n20">
      <data key="e_V3_1">1</data>
      <data key="e_V3_2">1</data>
    </edge>
    <edge source="n11" target="n19">
      <data key="e_V3_1">1</data>
      <data key="e_V3_2">1</data>
    </edge>
    <edge source="n11" target="n15">
      <data key="e_V3_1">1</data>
      <data key="e_V3_2">1</data>
    </edge>
    <edge source="n11" target="n14">
      <data key="e_V3_1">1</data>
      <data key="e_V3_2">1</data>
    </edge>
    <edge source="n10" target="n45">
      <data key="e_V3_1">1</data>
      <data key="e_V3_2">1</data>
    </edge>
    <edge source="n10" target="n25">
      <data key="e_V3_1">1</data>
      <data key="e_V3_2">1</data>
    </edge>
    <edge source="n10" target="n21">
      <data key="e_V3_1">1</data>
      <data key="e_V3_2">1</data>
    </edge>
    <edge source="n10" target="n20">
      <data key="e_V3_1">1</data>
      <data key="e_V3_2">1</data>
    </edge>
    <edge source="n10" target="n20">
      <data key="e_V3_1">1</data>
      <data key="e_V3_2">1</data>
    </edge>
    <edge source="n10" target="n19">
      <data key="e_V3_1">1</data>
      <data key="e_V3_2">1</data>
    </edge>
    <edge source="n10" target="n15">
      <data key="e_V3_1">1</data>
      <data key="e_V3_2">1</data>
    </edge>
    <edge source="n10" target="n14">
      <data key="e_V3_1">1</data>
      <data key="e_V3_2">1</data>
    </edge>
    <edge source="n10" target="n11">
      <data key="e_V3_1">1</data>
      <data key="e_V3_2">1</data>
    </edge>
    <edge source="n9" target="n37">
      <data key="e_V3_1">1</data>
      <data key="e_V3_2">1</data>
    </edge>
    <edge source="n9" target="n32">
      <data key="e_V3_1">1</data>
      <data key="e_V3_2">1</data>
    </edge>
    <edge source="n9" target="n31">
      <data key="e_V3_1">1</data>
      <data key="e_V3_2">1</data>
    </edge>
    <edge source="n9" target="n29">
      <data key="e_V3_1">1</data>
      <data key="e_V3_2">1</data>
    </edge>
    <edge source="n9" target="n28">
      <data key="e_V3_1">1</data>
      <data key="e_V3_2">1</data>
    </edge>
    <edge source="n8" target="n20">
      <data key="e_V3_1">1</data>
      <data key="e_V3_2">1</data>
    </edge>
    <edge source="n8" target="n18">
      <data key="e_V3_1">1</data>
      <data key="e_V3_2">1</data>
    </edge>
    <edge source="n8" target="n14">
      <data key="e_V3_1">1</data>
      <data key="e_V3_2">1</data>
    </edge>
    <edge source="n8" target="n11">
      <data key="e_V3_1">1</data>
      <data key="e_V3_2">1</data>
    </edge>
    <edge source="n8" target="n10">
      <data key="e_V3_1">1</data>
      <data key="e_V3_2">1</data>
    </edge>
    <edge source="n7" target="n45">
      <data key="e_V3_1">1</data>
      <data key="e_V3_2">1</data>
    </edge>
    <edge source="n7" target="n26">
      <data key="e_V3_1">1</data>
      <data key="e_V3_2">1</data>
    </edge>
    <edge source="n7" target="n19">
      <data key="e_V3_1">1</data>
      <data key="e_V3_2">1</data>
    </edge>
    <edge source="n7" target="n18">
      <data key="e_V3_1">1</data>
      <data key="e_V3_2">1</data>
    </edge>
    <edge source="n7" target="n12">
      <data key="e_V3_1">1</data>
      <data key="e_V3_2">1</data>
    </edge>
    <edge source="n6" target="n45">
      <data key="e_V3_1">1</data>
      <data key="e_V3_2">1</data>
    </edge>
    <edge source="n6" target="n19">
      <data key="e_V3_1">1</data>
      <data key="e_V3_2">1</data>
    </edge>
    <edge source="n6" target="n14">
      <data key="e_V3_1">1</data>
      <data key="e_V3_2">1</data>
    </edge>
    <edge source="n6" target="n10">
      <data key="e_V3_1">1</data>
      <data key="e_V3_2">1</data>
    </edge>
    <edge source="n5" target="n40">
      <data key="e_V3_1">1</data>
      <data key="e_V3_2">1</data>
    </edge>
    <edge source="n5" target="n27">
      <data key="e_V3_1">1</data>
      <data key="e_V3_2">1</data>
    </edge>
    <edge source="n5" target="n17">
      <data key="e_V3_1">1</data>
      <data key="e_V3_2">1</data>
    </edge>
    <edge source="n5" target="n16">
      <data key="e_V3_1">1</data>
      <data key="e_V3_2">1</data>
    </edge>
    <edge source="n5" target="n13">
      <data key="e_V3_1">1</data>
      <data key="e_V3_2">1</data>
    </edge>
    <edge source="n4" target="n39">
      <data key="e_V3_1">1</data>
      <data key="e_V3_2">1</data>
    </edge>
    <edge source="n4" target="n31">
      <data key="e_V3_1">1</data>
      <data key="e_V3_2">1</data>
    </edge>
    <edge source="n4" target="n30">
      <data key="e_V3_1">1</data>
      <data key="e_V3_2">1</data>
    </edge>
    <edge source="n4" target="n7">
      <data key="e_V3_1">1</data>
      <data key="e_V3_2">1</data>
    </edge>
    <edge source="n3" target="n40">
      <data key="e_V3_1">1</data>
      <data key="e_V3_2">1</data>
    </edge>
    <edge source="n3" target="n27">
      <data key="e_V3_1">1</data>
      <data key="e_V3_2">1</data>
    </edge>
    <edge source="n3" target="n18">
      <data key="e_V3_1">1</data>
      <data key="e_V3_2">1</data>
    </edge>
    <edge source="n3" target="n16">
      <data key="e_V3_1">1</data>
      <data key="e_V3_2">1</data>
    </edge>
    <edge source="n3" target="n13">
      <data key="e_V3_1">1</data>
      <data key="e_V3_2">1</data>
    </edge>
    <edge source="n2" target="n40">
      <data key="e_V3_1">1</data>
      <data key="e_V3_2">1</data>
    </edge>
    <edge source="n2" target="n27">
      <data key="e_V3_1">1</data>
      <data key="e_V3_2">1</data>
    </edge>
    <edge source="n2" target="n17">
      <data key="e_V3_1">1</data>
      <data key="e_V3_2">1</data>
    </edge>
    <edge source="n2" target="n16">
      <data key="e_V3_1">1</data>
      <data key="e_V3_2">1</data>
    </edge>
    <edge source="n2" target="n13">
      <data key="e_V3_1">1</data>
      <data key="e_V3_2">1</data>
    </edge>
    <edge source="n2" target="n7">
      <data key="e_V3_1">1</data>
      <data key="e_V3_2">1</data>
    </edge>
    <edge source="n2" target="n5">
      <data key="e_V3_1">1</data>
      <data key="e_V3_2">1</data>
    </edge>
    <edge source="n2" target="n3">
      <data key="e_V3_1">1</data>
      <data key="e_V3_2">1</data>
    </edge>
    <edge source="n1" target="n40">
      <data key="e_V3_1">1</data>
      <data key="e_V3_2">1</data>
    </edge>
    <edge source="n1" target="n24">
      <data key="e_V3_1">1</data>
      <data key="e_V3_2">1</data>
    </edge>
    <edge source="n1" target="n17">
      <data key="e_V3_1">1</data>
      <data key="e_V3_2">1</data>
    </edge>
    <edge source="n1" target="n13">
      <data key="e_V3_1">1</data>
      <data key="e_V3_2">1</data>
    </edge>
    <edge source="n0" target="n11">
      <data key="e_V3_1">1</data>
      <data key="e_V3_2">1</data>
    </edge>
  </graph>
</graphml>
